# Supplementary material for: A low-density SNP array for analyzing differential selection in freshwater and marine populations of threespine stickleback (Gasterosteus aculeatus)
Source: BMC Genomics. 2014 Oct 6;15(1):867. doi: 10.1186/1471-2164-15-867 (PMC4196021; doi:10.1186/1471-2164-15-867)
Supplement: Supplementary file 1 — Additional file 1: Table S1: Nucleotide sequences for each SNP position. Fifty nucleotides before and after the targeted position are reported in this table. The two nucleotides corresponding to SNP alleles are presented in brackets. (XLSX 15 KB) [file 12864_2014_6532_MOESM1_ESM.xlsx]

## Sheet: Sheet1
Additional File, Table S1: Nucleotide sequences for each SNP position along with flanking regions. The two nucleotides corresponding to the SNP are presented in brackets.
SNP ID	Sequence reads
276	AACTCCATTGGATTCGCCAGTCTTCTCGACGGTGGACTCAACTACTGCAA[C/T]CTCCGCAACCTGCTGTCAGGTGAGTTCTGCGTMMTCTCACCACGTGAACG
1139	TGGACCTGCAGGGATGTKGGGTGGCTTTGCATCCCACTGAGCACCAGCTA[C/T]AGCAAACAAGAAGTACACGTACTTCAGAATAAGAAGCAACTGCCTGTCAG
1800	CTTCTCCCCTGCAGGAGCACAGGCGACGAGGTCGAGAGTGTCGCCGYGCC[G/T]TACCGACTCTAATCACGCAGCTCTAATTCTACTGGCCTGAATTCAGAGGC
1955	AAACGTGACTAACAAGGATGTTGCGTCTCCTGCAGGAAGGACCGAGTGAC[G/T]GTGGCGGAGCGCGAGGCGGAGGAGCTGAAGCAGCGAGAGCTGGAGGCCGA
2113	CTGGCCATCCCCATTAAACCTCGAGCAGAGGTTCAGCCAACACTCGCCTC[G/T]TTGAGGTGTCAAACACAGACTTGATCAACCCACACTGGAAAAACCTGCAG
2620	AGCTTGAAGCCGATTTGCTGTTGAAGGTTCCCCGGGAACATTTGACTGAT[T/G]AGAGACCCAGATGCTGGATCACATGTTGTCTGGCCCGGCAACGCCTGCAG
3231	TTACCTYATACGCATGACGTTGTCTTTGTCCTGCAGGTAACGAACAGGAA[C/T]GTTTCCTCTGTGGCGTCGAACAAAAAGGATAGCAGTGGTTTAACGTACGG
3644	AACATAAATAAGGAGATGATACATTTCATCCAGCTACTTTCATTGTTTTT[C/T]TCACGTTGGAAGGTTCTATTACGGTCTGTTTGTGTATTTACCTGCAGGTC
3851	RACAACTTTACACATGGATATATAAACACACACGCTTGTGTGCGTGTGCC[A/T]ATACCTGCAGGCTGGCTCAGTCGAACCCAGGACTGGAATTCAAGACAACC
4073	TAATCCGTCTCCTCCTCATGTCTCTGGTCTTTCGGAGCAACGGGGACGAC[C/T]GTTGTCCCCAACAAGCCTCTTCTCACAATGTAGGGACACGAGGGCCCACT
4390	AGACAAACTTCAAATCGAAGAATTACAGAGCCGTGCAATCATACCTCTCA[C/T]GGCTAACGTTTCAGCCACAGCTCGTCTCTCCTGCAGGCCGTTAATGAGTC
5200	CCTGCAGGTAGTTGYTCCGTCCMGTTTTGGCTCCGTCTCCCTCGGTGATC[C/T]GACACGCTTCTTCTCTGCGGCTCAATTTTGGTGCTTTCCAGTCGCTGTTT
5238	TGATAAAGGTTAATACACCAATGCATAAAGCAGGATTAAAACAGCTAAAA[C/G]GCGGTTTCCTTAGTGATGCAAACCTTCATTACTCCCTGCAGGTTCTGGGA
5812	TAACTCCACACAAATTGAATGTGGTCTTGGGTGGCAGTCATCTTTCRGCT[A/G]CGGTTGGGTTCCTTACTAGGGAGGCAGAGGTTTGCAGCATTTTAGGAGAC
5812b	CACTTAACTCCACACAAATTGAATGTGGTCTTGGGTGGCAGTCATCTTTC[A/G]GCTRCGGTTGGGTTCCTTACTAGGGAGGCAGAGGTTTGCAGCATTTTAGG
6844	GCTGCAGCGTTTGAGTGGTCCACACGCTACTGCAGACCTTTGAGAGAAAG[A/T]AATAACCGGATGAACGTAGGAGTGGAACACAGAACAAAAAAACACTATGA
7275	TATAGTTCTCCTGTGCAGGTAGTAAATRCTTATTTGTAAACTCACCCTCC[C/T]AGTAACATTGAGCACCTTTGGTTGGGAAAATGATGYCAGCATGCCATGTG
7745	TTTCATAAATCCATCACRGAGTTCTACAAGGACCTGACCAGATCTTGGGT[C/T]TCCCATGATGCACCTRAAGCGCAGAAGACAGGAAGGATTCTTCACTTTAG
7808	AAGGTCCTGCAGGCTGCGTCATCTACAGCGWGCTGCGTTCTGGAGCCATC[A/G]AACCRGGACTCATTCCCTGTGGCGACAAACRGATACGCAATAATAATAAT
8351	ATAACAATGTTGTGGTTGTCGTCCTCCTGCAGGGGGAGCTTACGGTTTAC[A/G]ARGCCCCTGTGTTGAAGCTAATAAGCTATGATGGAAACATTACACAAAGA
9026	CTTTCCATTCCCTGTAATTCAATGAGCCCCCTGCAGGTGAAAAGAGGTAA[C/G]GCAGCGTTGAAGTTTTTTGTCTTCGTTGGGTAAAATCCTCAAAGGGCAAT
9202	CAGGCGGCACCTGTAATAACTCTGTCAAGCATGAAAGCACAGAGTGAAAG[A/G]AAGACCATCTAAGACCAGCCATTATAGCTGGAAAATGTTCTCTATTCTTG
9206	GAGCGACCTGTGTTTGGAACCTGCAGGCCGGTTGCGCCCTTACGTTTTGG[A/G]GTTTATTATAWTGTCAGAACGGTCAGCAGTAGCATTAACATACTGCTAAT
9990	TGTGCATATTTCAGCAGTACGGTTTTAAGAAATTCGAAGTTCGGTTGCAT[A/G]TCTTTCCTTTGCTTCCATRTMAGAAAAGTGATTATTTAGTGTATATCAAA
10561	CTGAGCAGAAATCCTCACTGCTGATAGGCCYCTCGGCAACATGTCAGCCC[A/G]GGCTTAATCATAAACTCTCATCTGTTGCACAAGGCGTGCGTCAGGCTGGT
11120	AGAGCTCTCGTTCCTCACCTTGCAGCTGAAATAATAGTAGGGCACATCCA[A/G]GGCGAGGAGTGCTTGCAGGCCCGAAGGTTTAGGGTAGCAGTCCTGCAGGA
11996	TCAACCTGCAGGAGACAGGGAACTAATTTGTGTCTGTTACAACATTTCTC[C/T]TCTGACAAGACGAGAGGAGAGAGGAAAAGACCAAGGAGAGGGAGACAGAG
13177	TACCAACAATTGGCTGCCTGCAGGCACTGTAGAGGCTTGGCAACCGTTTT[C/T]TACCATTCCAGTTTAAATGGGCAACAACAGCAAAACCTCTTTAGAGGAAC
13340	ATTCCCACAGTGCGATCCATACAACGCATGCGACWACACATCAGGTTCAT[C/T]ACGTTCCCTGTTTAACCCTGCAGGGACAACACAACGCCAACTCGCTTCAA
13682	TCGCCTGGAGCAGCTGGTAGGACCGTCACACGTACCGGCCGCTTGCTAAA[A/G]GCAGCGACCAGCGCCGYGCTGACCCTGATCCCCGGCTGCTRTGTTCCTGC
13744	ATCTGCCGTCCCTGCAGGACTTGTTCGCTTCCAGGACCCTGAAGCGAGCC[A/G]AAAAGACAGTCGGGCTCATYAAYAGAACCCGGGTCCCCCACCAACTGACT
14236	CACACATATGATCCATTGTTGGGTTTTATTCAGCTGTGAAACACCGAAGA[A/G]TGCAGGTCTGGGCTCCCTCGTGTGTTGTGTTTGCGCATTTTAATCCTAAA
15044	CTGGGGTAAAAGCAYCATGTCTGTGTACCGAGGTCTGGATACACTTTGTG[A/G]TACCTGCAGGGGGTTTTGTTTAAGTCACAGAACCGAAACGAAAATACCCT
15358	GGGATCATGGAGATTGAAAACATTCATCGCCGTGTTCATCCTGCAGGGAG[A/G]GTCAAATGAAGCCATTGCWGTTACTGTGCATGGTGGGTCATGTATGATTC
15728	AATTGGGCTTTTGACAAAGGCCGTTTTAAAAAACAGGTCGAGGCGGCGCT[C/G]ACCTGCAGGTTRCTGCGCAGCTCTGACAAGAAGGTGACTGGTGAGCGGGT
16548	ACACACATGTTGAGAGGCCGATACTGAGAYTTATGTTAGAATGACTGATC[A/C]TAGTGCTGTGAGAGGATGTCTGTTAACATCGCAGGCCTGCAGGGTTCTTT
16649	CTGCAGGCCAGACAGACAGAGGGACGTGTGAGACATTTGTTTTAAATTCA[C/T]ATTTCTTGAGTCACRCTCGTCTGTCTGCCTCGCCCACCTTGGAGAGCTGC
17506	CTCCCTGCGAATTTTTTTCTTCTCTTCCTCCTCAGGTGTCACCTGCAGGY[A/G]AGACAAGAAAAAGTTAGACCTCCAGCTCTGTGATGATTGATGATCTGTGA
17577	CTTCAGACCGTGGGTGGACCAGGACCTGCAGGACGATACAGAAATCAAAG[T/G]AAAAGAGGAAGGTGAGAGCTGCACAGCTGTTTTATTGACGGGGTGGAACT
17787	TCATCCTCCTCACACGGTTGGTGAGGGAAGCTTCGGCTGGAGGTCAGCGG[C/T]CCYGTTTTACAACATGTCTCAATACTCCTTTAACTTCGACCGGAGGAGCT
18262	TGTTCACCCGGACGCTGGGGGCCGGCAGACATTTATGCGAAACCATGACC[A/G]AGTCAGAGTGTCAGAGCCAACTGCAGTCAGAGCTTCAGGCCCTGCAGGAT
18651	CCACGGTACTAATTACATTTTCAAACAAGCTCCCATAACTGCCGTAGGTA[A/G]AATAAATTCATTAAAAGCATGTTAACASAAAGACCCTCCTGCAGGTATTG
18814	CTGCAGGTACCACAGTTCAGCKGTGGCGTGTGTCTGCGGGCCAACACCTC[A/G]GTCCTCTCCATAAAGCTCRCKGTTTTACATGTTGTGGTAAAGAGAACCCA
19976	GGAGAAGATAGCACGTCAGGGATGCTGGGCGGAGAAGATAGCACGTCAGG[A/G]ACCTTACTGTGGGCCAGGCTCTTCATCTGCTCTGCTATTCCCTGCAGGTC
20063	TACACAGAGCCGCACGCACCTGCAGGCAGTCGCCACTGTCCCAGCTTCCT[C/T]TGCGGCCTCCCCAGGTCCGAGGAGTCCTGCCTGTACCCTCCTCTGTCTGA
20222	TGGGGCATTTAATAAACTGTTCCTGTGTCCCTGAGGACAATAACTAAGGA[A/G]TCYGGGTTGGTCCACTMCACAGGCCGTATCTGGCCGGCGAGTGTCCGCTG
20238	TCCGTCATCACTGAGTGGTTTTAAAACAGTGAGCTTTGCACACGCAGACT[A/G]ACATGTCATTACCGATACCCTGCAGGAGACGGGGACTCCACTCACACGTC
20574	TCCTGACCTGCAGGGGCCAGCATACACTTAAACATGACGCCAGCGGACTT[A/G]TTTTGGATGACGTTTAGAYTTGATGAGAGAAAAAGCAGAAAGAAAACAGA
20825	TGTCGCAGACCAGGTACTTCCACCAAACAACCACTARATGGAGTCTGAAG[A/G]AACAGAGCATCAAGCAGTACAGCAGGACCCTGCAGGTCACACAAGTTCAC
21643	TTTCGAGCCCACAGCGCTTAAAGCATTGCCTTGTGTTGGTTGTGTAACAS[C/G]GGCGGAACAAAATGCGATTTTGCAGCATGTTTGTGCAGCGCAGCAGAAGC
21688	GGCMAGCGCGTCMAAACGCCACGTCCGGGCTCCCAAGGCGAAGGTGTCGG[C/T]TCCTCTCAGACGCCTCGCCGGCTGCCGGTGTCGGTTCTGCTCCGCCGGCT
21693	ATGGGACACCACGGGTACCACGCCGTCGCATCTCTRCGTCTATTAGGACC[C/T]TTTTCACCTGCAGGCCATGAAACTAAGGCTAGGCCCAACGGGGYTCTTAA
21858	CGGCTTAATGAGATGCTGTTACATTTCCGAGGGCGCGACCTGCAGGACAG[A/G]ATCAAGTGCATTGCATTAATGAGGATTTCTGTACACAATATTTGGTAGTG
22037	CCTGCAGGCTGATTCTGCAGCCCGGGCACAAAGCCCACAAGGCGTGCGGT[A/T]GCAATATCGGACATTAGACCCTKATTAACACGATGTGGAAAATGTAATGG
22229	ATGAATTCCAATGTGACACGGCACCTCTCACCTGCAGGCCTCTGTGCAAC[A/G]TTCATCCCTTGTATCCTGGGCTGCAAGGTGGCTCAGGACAACGGGGACAG
22319	TAAAAGTAATCGCACTGATAATKAGCGGCATYTGCTGGAGCGACTGATGT[C/T]GTTACTYGTGCTGCTGCTGTTTAGCTCCAACCACTGACCTGCAGGTGGCT
22693	GATCTAAACGGAGAGTGACCGTCCAAGATGGGCACAGATGTGACAGATTA[C/T]CGCCTGCAGGGACCACCTCTGTAAATCTGGAAAAGAAGGCGGGGTTAAMA
23102	TGTCCGTGRTAAGGTGTGTGGGTGCTGGGCAGGCCGGCTGTGGAGGCCGG[A/C]CGTTKGCTCTGGAACATAAGTCTGTACGACTGGCTGATGTCACTGTTTCT
23341	CAGCCGTAATGAAGCAGTGGRACGCGTCTCACCGGACGGACCCCGCGARC[C/G]CTTCTTCTTCCCTGCAGGAGACGCTGTCCGGCGGGTAGCCGCAAACTTCG
24457	GTGAGAAACTCTCGGAGCAGCATGCCGTCCGTCATGTACTTCAGCACCGT[C/T]CTCTCTGATGTGCAGTCCTCAAARCGAATACTGTAGCCCACCTGCAGGTG
25425	ATTCACGCCCTGCAGGATACCCGAAAAGCTTCTCGGTGAAATGCAGCTTC[C/T]GTTTCAGCCGAGCTCTTGCATGCGTAGATCTTTAGAAGCGTGTGCATTGT
26062	TATATAAAAATATATATTGATTCTATTTCATTATTCCTGCTTTGCAGGGG[A/C]CACCTTTTGATTACATCATGAATGTATATAAAAATATATATTGATTCTAT
26071	CCAGGTAAAAATAGTTTTGGATGTGTGAAGGTGGAAGATGGGTTAAGGTG[A/T]AAGAATTGAGGCCACRGCTCCCTGAAACATGCATGTGAATGTTCCCTGCA
26405	GACGCAGAGAAATAAACAGCGGYAGAGAGCCTCAAACAGCAGCATGCTAT[C/T]CATTTCTTTCTGTCATGTTCATACAGTAGACAGGGACACACACAGTCACA
27027	GATAAAAGGAGTGAGGCTTCAGATATGTGGAGAGCACACTGCATATGTGT[A/G]TGTTCTCATGTAAAAGCATAAATTAACAGTATTTTTTAGATTCCAGTAAA
27608	GTTTGTGTATTTACCTGCAGGTCAGTTTGCTGACTTTTCAAAGATCACTC[A/T]GGCATTTTGTATTGACTGTAAATCTAATCKAAGCCTTTTCTCTGCTGCCA
27768	GTTTAAAGTCTCAGGGGGATAAAATAAGCGATTGTTTGACCATTTCTTAA[A/T]CCATAAACAGCTCTAGTAAAGCTCTGGTCTCGCCTGCAGGGCTCCTGCCT
27791	AAAGATGAAGATTTTAAAAAAAGCGTTAAAAACCCTGCAGGGGTCTTTGC[G/T]GGGTGTCCGCTGGCAGACGGCAGCGTCCCGTGTGGTGCCATTTGGTTTAC
28321	TCTGGCCGGTAGCTACCGGTACACCCCTACGGGAACACCGCCGGAGGTCC[A/G]WGGCCCGCCTGCAGGAAGGACCACCCCGACCGGTGGGTCTTCTAAAGCCT
28526	TGATTTGGATTCCAATACACAGTTTGAATTAAGTGTGGTCAGCATGTGCG[T/G]TTTTTTGCACAGGCCGGCATGTGGATATTCTACAGGTCCTGCAGGTGAAA
28703	AGGAAACCCTGAATGAGGCTTTTAGTATTCTATGAGCAGGTATTACGCTA[C/A]AGAATCACAGTAAAGTCTTGTATCCTTTAAAGAGGTAGAAAACACCTCCC
29903	ATGGCGTAGTTGTCGTAGTCGGTGTCGATCACCCAATGGTCATCGTCTGC[A/G]AGTGGAGAGTTTATATTTTTGGTGAATTTGTCTAGTTTTGCGTCAAATTG
30542	GCCACAGTTACGACAAAGAGCTTCAAWAATATATTGTCTTAAATCTCAAA[T/C]TTGTTCCTTGACTTGTTTCATACTGTTAATGTCAAGAGCCTTTGCAGCTG
30997	CAACCCTTTASGTAAAGGCCACCCTTTCTATTACACTTGCTAATTGTAGA[T/A]TTSAGAGCCTAAAATCCTTCCCACCTGCAGGTAAAACGCCCCGAGCCGGA
30997b	CCCTTTASGTAAAGGCCACCCTTTCTATTACACTTGCTAATTGTAGAWTT[C/G]AGAGCCTAAAATCCTTCCCACCTGCAGGTAAAACGCCCCGAGCCGGAGTC
31954	TCGGTTCCAAAGCATCTACCTTTCATGGGACCTGAACCTCTTTCTCCTCG[A/T]AGATGCTCSCYAGGATCCATTTCACTTTCCACCTGCGGCTYCTCCCCCGT
32060	GCTGGGTGGTGAAGCTGGATGTAGGCCTGCAGGGTCTCGGACAGTTGGTC[T/C]TGGAGGGCTTCGACCCGTGCGTGATCCTGCACCCCGGGGCGGTCTGMAGA
32977	AAACTTCTCCCTGCAGGAAGCGAGKCCCTTTTGTCCTCCCGCCACAGATC[A/C]GGCGACCACTAGAGGGCTTCGTCTCTTGAACATAACGGTCCCATCATAAC
32994	GGTGGTAATCAGAATCTGACACCGCCTCCTTCTTAGGCTCAGACCCCCGA[G/A]GTTCGTTTCCAGCAGCAGCTGGACCAGCTCAACACCATGGGCTTCATCGA
33387	GAGCCCCGAGTGGCTAAAGAAGGCACAGGTGGGGCTGGAGCCGGGGGCGG[T/G]GTTCACAACCCGTCCAACAGACTGCCTGCAGGTATGTTTGCCGACCCGGC
33523	CCTCACTTGTGTCACGAGGCGGCCAACGCGGAGTCCGAGGACCAGCCGAT[C/A]TGCCTGGACGTTGGCGTGCAGTGCCAGGAGTGTGGCAAGAAGATGGGCAC
33942	ACCAGCAGCAGCAGCAGCATCAGCATCGTCTCTCCAGAGACATGAGTATG[C/T]GTCGCCACCTGCAGGCAGCCGCGGCACGCTGCAGCTGTGCCGGACCAGGA
35236	CTCGGTGCGCGGCGCGGAGGGAACAGCTGATAGGGACTGCGCGCTTTGCT[A/G]GACAGGAGGGACGTGGTGGAGGGGAAGAGAAAAGGGACCTGCAGGAGTTC
35752	TCCACCTCGTCTCCCCCGTCATTCTCCGCCTGCAGGGCCTTCCTCTTCAC[A/G]GGCAGCGGGGGCGCTYCCACCGGCGGCTGCAGGCTGGGGCGCCTGGGCTT
2114	CCCYCTCCCTTCATACTGACGGCCAAATAAATCTCCAACTCCACTCTACC[A/G]ACGACGCAACATGAAAGAGAGCACAGCCGTTACCGCCGGTTACCACAGCA
4521	TTCAACCTGCAGGTACGTTTTAGACGTTTGTACAAGGGCACACAAGTCAG[G/T]GTTTTCGCTGTGTGTGTGCAGCCTGTGTGTGTCGAGGCGGAACTCCGCTG
8466	TTAAGACCATTCTGTTGAATAGAGACCTTGCCAACTATGCATAGATTTGC[A/G]ATTTCCTGTKGAAAAAAAACACTAAGCATGTACAAAATATAATTCAATGA
10131	TCCAGGCAGCTGGGGGAGGTTTGAAAAACTGTAGGAGCCAGAGAGTAAGT[G/T]GCCAAAAGCTAAAAATCTCTCTGCCTGGCAAATTAATCATTGGATCAACA
14188	TGCCGTCCTCARGGACAAAGAAAAATGTCACTTCACTCATGTTCTCAGAC[A/G]ACCTCTGCACTGTTACACATTACTTTACATCCGAGATATAATTAGATCCC
15971	TTGTCACCCACTGATATGAGTGGGCTCCTGCAGAATGCGAGGGCACAGCC[G/T]CATGTAATCCACACAACACCCTTAGCATAAGCACTTGATGCCAACTGTGT
16691	AAACGTTTATTTTGAGATTCATTTACAATTTCTATAACAACACTTACATC[G/A]GATTATCAGTGACGAGGGGGATGAGCATCAAACTGACCAGCAGTCCAGCC
18047	TCTAAGAACCAGGAAGGAATTAATGCCTTTTAAAATCAAAATGCCACTTG[A/T]ACGCCCCTATGATGCATTGTGCAGGCAGAAAAAACAATTCTTATGGTTAA
31101	AGCTTAGCTGAGAACGGGCCCTGCAGGGTTCATGGGCAGTTTTCTCCCCC[C/T]TCCGCGATCCCTTCYCTGCYTGTGCCKCCCTCCTGCTCTCTCTCCTCCCC
5939	TCCTCGATGCAGTTGGTGCACTTCCCGCCGGCRATCGACAACATCACCCC[G/A]ATGGCGCCCGTCAGGATGGAGATGATGACCATGGCGCGGGCGGCCTGCAG
7807	GACTCTATTTTTACCGGCTTCTGAAGGAGAAGCGGGGGATGTGTCATAAA[T/C]GTCAGATCAGTCCCTGCAGGGTTCCGCTCTGAAGCCGTGAAGGTCCTGCA
31479	ATGTCCTGACAGATGTCGTAACCGTWGATATAAGCTCTGCCCGTGGTGGG[G/A]GGAAACAGCCCTGCAGGCACACACACACACACACACACACACACACACAC
