# Supplementary material for: A low-density SNP array for analyzing differential selection in freshwater and marine populations of threespine stickleback (Gasterosteus aculeatus)
Source: BMC Genomics. 2014 Oct 6;15(1):867. doi: 10.1186/1471-2164-15-867 (PMC4196021; doi:10.1186/1471-2164-15-867)
Supplement: Supplementary file 2 — Additional file 2: Table S2: Diversity indices estimated for each locus over 96 individuals from Odder river system. Sample Size (N), observed heterozygosity (Ho), expected heterozygosity (He) and outcomes of tests for Hardy-Weinberg equilibrium (HWE test). *significant at 5% level, **significant at 0.01 level, ***significant at 0.001 level. (XLSX 12 KB) [file 12864_2014_6532_MOESM2_ESM.xlsx]

## Sheet: Sheet1
Additional Files, Table S2. Sample size (N), observed heterozygosity (Ho), expected heterozygosity (He) and outcomes of tests for Hardy-Weinberg equilibrium (HWE test) for 96 individuals from the Odder River system. * significant at 5% level, ** significant at 0.01 level, *** significant at 0.001 level.
SNP no.	276	1139	1800	1955	2113	2114	2620	3231	3644	3851	4073	4390	4521	52	5238	5812b	5812	5939	6844	7275	7745	7807	7808	8351	8466	9026	9202	9206	9990	10131	10561	11120	11996	13177	13340	13682	13744	14188	14236	15044	15358	15728	15971	16548	16649	16691	17506	17577	17787
N	96	92	95	96	96	96	96	94	96	95	96	96	95	94	96	95	96	94	95	93	96	95	96	96	96	96	96	96	93	95	96	95	96	93	96	95	96	95	96	92	96	94	96	95	95	96	95	95	95
Ho	0.25	0.293478	0.326316	0.0625	0.1875	0.104167	0.541667	0.0957447	0.145833	0.231579	0.447917	0.520833	0.378947	0.0531915	0.125	0.147368	0.145833	0.468085	0.221053	0.376344	0.0104167	0.231579	0.135417	0.177083	0.09375	0.229167	0.1875	0.0833333	0.0860215	0.115789	0.28125	0.463158	0.166667	0.107527	0.0104167	0.105263	0.145833	0.2	0.0729167	0.304348	0.166667	0.521277	0.0520833	0.484211	0.178947	0.166667	0.231579	0.368421	0.0947368
He	0.265052	0.281718	0.340239	0.0608639	0.170812	0.0992583	0.406414	0.0916487	0.219895	0.221888	0.360766	0.476222	0.379616	0.110763	0.135908	0.137232	0.135908	0.411651	0.213924	0.333217	0.0309228	0.267335	0.179265	0.195844	0.126909	0.20397	0.235384	0.0802792	0.0827666	0.163798	0.337642	0.50259	0.170812	0.12136	0.0104167	0.118964	0.187609	0.213924	0.108584	0.397957	0.250436	0.467118	0.0898233	0.493233	0.213924	0.153578	0.205848	0.315288	0.109663
HWE test	NS	NS	NS	NS	NS	NS	**	NS	**	NS	NS	NS	NS	***	NS	NS	NS	NS	NS	NS	***	NS	NS	NS	NS	NS	NS	NS	NS	*	NS	NS	NS	NS	NS	NS	NS	NS	**	NS	**	NS	***	NS	NS	NS	NS	NS	NS
[truncated: 47 more columns]
