# Supplementary material for: A low-density SNP array for analyzing differential selection in freshwater and marine populations of threespine stickleback (Gasterosteus aculeatus)
Source: BMC Genomics. 2014 Oct 6;15(1):867. doi: 10.1186/1471-2164-15-867 (PMC4196021; doi:10.1186/1471-2164-15-867)
Supplement: Supplementary file 3 — Additional file 3: SNP genotypes for 96 SNPs in 96 sticklebacks. SNP genotype data for 96 SNPs in 96 sticklebacks from the Odder River, Denmark. The data are provided in Genalex 6.5 [27] format. (XLSX 99 kb) (XLSX 100 KB) [file 12864_2014_6532_MOESM3_ESM.xlsx]

## Sheet: D (2)
96	96	1	96	1	96
			Pop1		Region1
Sample	Pop	276		1139		1800		1955		2113		2114		2620		3231		3644		3851		4073		4390		4521		52		5238		5812b		5812		5939		6844		7275		7745		7807		7808		8351
1	Pop1	2	2	2	2	3	4	3	3	4	4	3	3	4	3	2	2	4	4	1	4	2	2	2	4	4	4	2	2	2	2	1	1	1	1	3	3	1	4	2	2	4	4	4	2	3	3	1	3
2	Pop1	2	2	2	4	3	4	3	3	3	4	3	3	3	3	2	2	4	4	1	1	2	4	2	2	3	4	0	0	2	2	1	1	1	1	3	1	4	4	2	2	4	4	4	4	3	3	3	3
3	Pop1	2	2	2	2	4	4	3	3	4	4	3	3	3	3	2	2	4	4	1	4	2	2	4	4	4	4	2	2	2	2	1	1	1	1	3	1	4	4	2	2	4	4	4	4	3	3	3	3
4	Pop1	2	2	2	2	3	4	3	3	4	4	3	3	4	3	2	2	4	4	1	1	2	4	2	4	3	4	2	2	2	2	1	1	1	1	3	3	1	4	2	4	4	4	4	4	3	3	3	3
5	Pop1	2	2	2	2	3	3	3	3	4	4	3	3	3	3	2	4	4	4	1	4	2	2	2	4	4	4	2	2	2	2	1	1	1	1	3	1	4	4	2	4	4	4	4	4	3	3	3	3
6	Pop1	2	2	2	2	3	3	3	3	4	4	3	3	4	3	2	4	4	4	1	1	2	4	2	4	4	4	2	2	2	2	1	1	1	1	3	3	4	4	2	4	4	4	4	2	1	3	3	3
7	Pop1	2	2	2	4	3	3	3	3	4	4	3	3	3	3	2	2	4	4	1	1	2	4	2	4	3	4	2	2	2	2	1	1	1	1	3	1	4	4	2	4	4	4	4	4	3	3	3	3
8	Pop1	2	2	2	2	3	3	3	4	4	4	3	3	4	3	2	2	4	4	1	1	2	2	2	2	4	4	2	2	2	2	1	1	1	1	3	3	4	4	2	2	4	4	4	4	3	3	3	3
9	Pop1	2	4	2	2	3	3	3	3	4	4	1	3	4	3	2	2	2	4	1	1	2	2	2	4	3	4	2	2	2	2	1	3	1	3	3	3	4	4	2	2	4	4	4	4	1	3	1	3
10	Pop1	2	4	2	2	4	4	3	3	3	4	3	3	3	3	2	2	2	4	1	4	2	4	2	4	3	4	2	4	2	2	1	3	1	3	3	1	1	4	2	2	4	4	4	4	3	3	3	3
11	Pop1	2	4	2	2	3	3	3	3	4	4	3	3	3	3	2	2	4	4	1	1	2	4	2	4	3	4	2	2	2	3	1	1	1	1	3	3	1	4	2	2	4	4	4	4	3	3	3	3
12	Pop1	2	4	4	4	3	3	3	3	4	4	3	3	3	3	2	2	4	4	1	1	2	4	2	4	4	4	2	2	2	2	1	1	1	1	3	1	4	4	2	4	4	4	4	4	3	3	3	3
13	Pop1	2	2	2	2	3	3	3	3	3	4	3	3	4	3	2	2	4	4	1	1	2	2	2	4	4	4	2	2	2	2	1	1	1	1	3	3	1	4	2	4	4	4	4	2	1	3	3	3
14	Pop1	2	2	2	2	3	3	3	3	4	4	1	3	4	3	2	2	4	4	1	4	2	2	2	4	4	4	2	2	2	2	1	1	1	1	3	3	4	4	2	4	4	4	4	4	3	3	3	3
15	Pop1	2	4	2	2	3	3	3	3	4	4	1	3	4	3	2	4	2	4	1	1	2	2	2	2	3	4	2	2	2	2	1	1	1	1	3	1	4	4	2	2	4	4	4	2	3	3	3	3
16	Pop1	2	2	2	2	3	3	3	3	4	4	3	3	3	3	2	2	4	4	1	1	2	2	2	4	4	4	2	2	2	2	1	1	1	1	3	1	4	4	2	4	4	4	4	2	3	3	1	3
17	Pop1	2	4	2	2	3	4	3	3	4	4	3	3	4	3	2	2	4	4	1	1	2	4	2	2	3	4	2	2	2	2	1	1	1	1	3	3	1	4	2	2	4	4	4	4	3	3	3	3
18	Pop1	2	4	2	2	4	4	3	3	4	4	3	3	3	3	2	2	4	4	1	4	2	4	2	2	4	4	2	2	2	3	1	1	1	1	3	3	1	4	2	2	4	4	4	2	3	3	3	3
19	Pop1	2	2	2	2	3	3	3	3	4	4	3	3	4	3	2	4	4	4	1	4	2	4	2	4	4	4	2	2	2	3	1	1	1	1	3	3	1	4	2	4	4	4	4	4	3	3	3	3
20	Pop1	2	2	2	2	4	4	3	3	4	4	3	3	3	3	2	4	4	4	1	1	2	2	4	4	3	4	2	2	2	2	1	1	1	1	1	1	4	4	2	2	4	4	4	4	3	3	3	3
21	Pop1	4	4	2	4	3	3	3	3	4	4	3	3	3	3	2	2	4	4	1	1	2	2	2	2	3	3	2	2	2	3	1	1	1	1	3	1	4	4	2	2	4	4	4	4	3	3	3	3
22	Pop1	2	2	2	4	3	4	3	3	4	4	3	3	3	3	2	2	4	4	1	1	2	2	4	4	3	4	2	2	2	2	1	1	1	1	3	1	4	4	2	4	4	4	4	2	3	3	3	3
23	Pop1	2	2	2	2	3	3	3	3	4	4	3	3	3	3	2	2	4	4	1	1	2	4	2	4	3	4	2	2	2	2	1	1	1	1	3	3	4	4	2	2	4	4	4	4	3	3	3	3
24	Pop1	2	2	2	2	3	3	3	3	4	4	3	3	4	3	2	2	2	2	4	4	2	4	2	4	3	4	2	2	2	2	1	1	1	1	3	3	4	4	2	2	4	4	4	4	3	3	3	3
25	Pop1	2	2	2	2	3	4	3	3	3	4	1	3	3	3	0	0	4	4	1	1	2	2	2	2	4	4	2	2	2	3	1	1	1	1	3	1	4	4	2	4	4	4	4	4	3	3	3	3
26	Pop1	2	4	2	2	3	3	3	3	4	4	3	3	4	3	2	2	4	4	1	1	2	2	2	2	4	4	2	2	2	2	1	3	1	3	3	1	4	4	2	2	4	4	4	4	3	3	3	3
27	Pop1	2	2	0	0	3	4	3	3	4	4	3	3	4	3	2	2	4	4	1	1	2	2	2	2	4	4	2	2	2	2	1	1	1	1	1	1	4	4	2	2	4	4	4	2	1	3	1	3
28	Pop1	2	4	2	2	3	4	3	3	4	4	3	3	3	3	2	2	4	4	1	1	2	4	2	4	4	4	2	2	2	2	1	1	1	1	3	3	4	4	2	2	4	4	4	4	3	3	3	3
29	Pop1	2	2	2	2	3	3	3	3	4	4	3	3	3	3	2	2	4	4	1	1	2	2	2	4	3	4	2	2	2	2	1	1	1	1	3	3	4	4	2	2	4	4	4	2	1	3	3	3
30	Pop1	2	2	2	4	3	3	3	3	4	4	3	3	4	3	2	2	4	4	1	1	2	2	4	4	3	4	2	2	2	3	1	1	1	1	3	1	1	1	2	4	4	4	4	4	3	3	3	3
31	Pop1	2	2	2	2	3	3	3	3	4	4	3	3	4	3	2	2	4	4	1	4	2	2	2	2	4	4	2	2	2	2	1	1	1	1	3	1	1	4	2	4	4	4	4	4	1	3	3	3
32	Pop1	2	2	2	2	3	4	3	3	4	4	1	3	3	3	2	2	4	4	1	4	2	4	2	2	4	4	2	2	2	2	1	1	1	1	3	3	4	4	2	4	4	4	4	4	3	3	3	3
33	Pop1	2	2	2	4	3	3	3	3	4	4	3	3	4	3	2	2	4	4	1	1	2	2	2	4	3	3	2	2	2	2	1	1	1	1	3	3	4	4	2	4	4	4	4	4	3	3	3	3
34	Pop1	2	2	2	4	3	4	3	3	4	4	3	3	4	3	2	2	4	4	1	1	2	4	2	2	3	4	2	2	2	2	1	1	1	1	3	1	4	4	2	4	4	4	4	4	3	3	3	3
35	Pop1	2	4	2	2	3	4	3	3	4	4	3	3	3	3	2	2	4	4	1	1	2	2	2	2	4	4	4	4	2	2	1	1	1	1	3	3	4	4	2	2	4	4	4	4	3	3	3	3
36	Pop1	2	2	2	2	3	4	3	3	4	4	3	3	3	3	2	4	2	4	1	1	2	4	4	4	4	4	2	2	2	2	1	3	1	3	3	3	4	4	2	2	4	4	4	4	3	3	3	3
37	Pop1	2	2	2	2	3	4	3	3	4	4	3	3	4	3	2	2	2	4	1	1	2	4	2	2	4	4	2	2	2	2	1	1	1	1	3	3	4	4	2	4	4	4	4	2	3	3	3	3
38	Pop1	2	2	2	2	3	3	3	3	4	4	3	3	3	3	2	2	2	4	1	1	2	4	2	2	3	4	2	2	2	2	1	1	1	1	3	3	4	4	2	2	4	4	4	4	3	3	3	3
39	Pop1	2	2	0	0	0	0	3	3	3	4	3	3	4	3	0	0	4	4	1	1	2	4	2	4	0	0	2	2	2	2	0	0	1	1	3	3	4	4	0	0	4	4	4	2	3	3	3	3
40	Pop1	2	2	2	2	3	3	3	3	4	4	3	3	4	3	2	4	4	4	1	1	2	2	2	4	3	4	2	2	3	3	1	1	1	1	3	3	1	4	2	4	4	4	4	4	3	3	1	3
41	Pop1	2	2	2	2	3	3	3	3	4	4	1	3	4	3	2	2	4	4	1	1	2	2	2	4	4	4	2	2	2	2	1	1	1	1	3	1	4	4	2	2	4	4	4	4	3	3	3	3
42	Pop1	2	4	2	2	3	4	3	4	4	4	3	3	3	3	2	2	4	4	1	1	2	4	2	4	4	4	2	2	2	2	1	1	1	1	3	3	4	4	2	4	4	4	4	4	1	3	3	3
43	Pop1	2	4	2	2	3	4	3	3	4	4	3	3	3	3	2	2	2	4	1	1	2	4	2	4	4	4	2	2	2	2	1	1	1	1	3	3	1	4	2	2	4	4	4	4	3	3	1	3
44	Pop1	2	2	2	4	3	3	3	3	4	4	3	3	3	3	2	2	2	2	1	1	2	2	2	2	4	4	2	2	2	2	1	1	1	1	3	3	1	4	2	2	4	4	4	4	3	3	3	3
45	Pop1	2	2	2	2	4	4	3	3	4	4	1	3	4	3	2	2	4	4	1	4	2	2	2	4	3	4	2	2	2	2	1	1	1	1	3	3	4	4	2	2	4	4	4	4	3	3	3	3
46	Pop1	2	2	2	4	3	3	3	3	4	4	3	3	4	3	2	4	4	4	1	1	2	4	2	4	4	4	2	2	2	2	1	1	1	1	3	1	4	4	2	4	4	4	4	4	3	3	1	3
47	Pop1	2	2	2	2	3	4	3	3	4	4	3	3	3	3	2	2	4	4	1	4	2	4	2	4	3	4	2	2	2	3	1	3	1	3	3	1	4	4	2	2	4	4	4	4	3	3	3	3
48	Pop1	2	2	2	2	3	4	3	3	3	4	3	3	3	3	2	2	4	4	1	1	2	2	2	2	4	4	2	2	2	2	1	1	1	1	3	3	4	4	4	4	2	2	4	4	3	3	3	3
49	Pop1	4	4	2	4	3	4	3	3	4	4	3	3	4	3	2	2	2	4	1	1	2	2	2	4	3	3	2	2	2	2	1	1	1	1	3	3	1	4	2	4	4	4	4	4	3	3	3	3
50	Pop1	2	2	2	2	3	3	3	3	4	4	3	3	3	3	2	2	4	4	1	1	2	2	2	2	3	4	2	2	2	2	1	1	1	1	1	1	4	4	2	2	4	4	4	4	3	3	3	3
51	Pop1	2	2	2	2	3	3	3	3	4	4	3	3	3	3	2	2	4	4	1	1	2	2	4	4	3	4	2	2	2	2	1	3	1	3	3	1	1	4	2	4	4	4	4	4	3	3	3	3
52	Pop1	2	2	2	2	3	3	3	3	4	4	3	3	4	3	2	2	4	4	1	1	2	4	2	4	3	4	2	2	2	2	1	1	1	1	3	1	4	4	2	4	4	4	4	4	3	3	3	3
53	Pop1	2	2	2	2	3	3	3	3	4	4	3	3	3	3	2	2	2	4	1	1	2	2	2	4	4	4	2	2	2	2	1	1	1	1	3	1	4	4	2	2	4	4	4	4	3	3	3	3
54	Pop1	2	4	2	4	3	4	3	3	3	4	3	3	4	3	2	2	4	4	1	1	2	2	2	4	4	4	2	2	2	2	1	1	1	1	3	1	4	4	2	2	4	4	4	4	3	3	3	3
55	Pop1	2	4	2	2	3	3	3	3	3	4	3	3	4	3	2	2	4	4	1	4	2	4	2	4	4	4	2	2	2	2	1	1	1	1	3	3	4	4	2	4	4	4	4	4	3	3	3	3
56	Pop1	2	2	2	2	3	3	3	3	4	4	3	3	4	3	2	2	2	4	1	1	2	4	2	2	4	4	2	2	2	2	1	1	1	1	3	1	4	4	0	0	4	4	4	2	3	3	1	3
57	Pop1	2	2	2	4	3	4	3	3	3	4	3	3	3	3	2	2	2	4	1	1	2	4	2	4	3	4	2	2	2	2	1	1	1	1	3	1	4	4	0	0	4	4	4	4	3	3	3	3
58	Pop1	2	4	2	2	3	3	3	3	3	4	3	3	3	3	2	2	2	4	1	1	2	2	2	2	4	4	2	2	2	2	1	1	1	1	3	1	1	4	2	4	4	4	4	4	3	3	3	3
59	Pop1	2	2	2	4	3	4	3	3	4	4	3	3	4	3	2	2	4	4	1	1	2	2	2	2	4	4	2	4	2	2	1	1	1	1	3	3	4	4	2	4	4	4	4	4	3	3	3	3
60	Pop1	2	4	2	2	3	3	3	3	4	4	3	3	3	3	2	2	2	2	1	4	2	2	4	4	3	4	2	2	2	2	1	1	1	1	3	3	4	4	2	2	4	4	4	4	3	3	3	3
61	Pop1	2	2	2	2	3	3	3	3	3	4	3	3	4	3	2	2	4	4	1	1	2	2	4	4	4	4	2	4	2	2	1	3	1	3	3	3	4	4	2	2	4	4	4	4	3	3	1	3
62	Pop1	2	2	2	4	3	3	3	3	4	4	3	3	4	3	2	2	4	4	1	1	2	4	2	2	4	4	2	2	2	2	1	1	1	1	3	1	4	4	2	2	4	4	4	4	3	3	3	3
63	Pop1	2	2	2	4	3	4	3	3	4	4	3	3	3	3	2	2	4	4	1	1	2	2	2	4	3	4	2	2	2	2	1	1	1	1	3	3	4	4	2	2	4	4	4	4	3	3	3	3
64	Pop1	2	4	2	4	3	4	3	3	4	4	3	3	4	3	2	2	4	4	1	4	2	2	2	2	4	4	2	4	2	2	1	3	1	3	1	1	1	4	2	4	4	4	4	4	3	3	1	3
65	Pop1	2	2	2	2	3	3	3	4	4	3	3	3	3	3	2	2	4	4	1	1	2	2	2	2	3	3	2	2	2	2	1	1	1	1	3	1	4	4	2	2	4	4	4	2	1	3	3	3
66	Pop1	2	2	2	2	3	3	3	3	4	4	3	3	4	3	2	2	4	4	1	1	2	2	2	2	3	4	2	2	2	2	1	1	1	1	3	1	4	4	2	2	2	4	4	4	3	3	3	3
67	Pop1	2	2	2	2	3	3	3	3	4	4	1	3	3	3	2	2	4	4	4	1	4	2	4	2	3	3	0	0	3	2	1	1	1	1	3	1	4	4	2	2	4	4	4	4	3	3	3	3
68	Pop1	2	2	2	4	3	3	3	3	4	4	3	3	4	3	2	2	4	4	1	1	2	2	2	4	4	4	2	2	2	2	1	3	1	3	3	1	4	4	2	2	4	4	4	4	3	3	3	3
69	Pop1	2	2	2	2	3	3	3	3	4	4	3	3	3	3	2	2	4	4	1	1	2	2	4	2	4	4	2	2	3	2	1	1	1	1	3	3	4	4	2	2	4	4	4	2	3	3	3	3
70	Pop1	2	2	2	2	3	3	3	3	4	4	3	3	4	3	2	2	4	4	1	1	2	2	4	4	3	4	2	2	2	2	1	1	1	1	3	1	4	4	2	2	4	4	4	2	1	3	1	3
71	Pop1	4	2	2	2	3	4	3	3	4	4	3	3	3	3	2	2	4	2	1	1	4	2	4	2	4	4	2	2	2	2	1	1	1	1	0	0	4	4	2	2	4	4	4	2	3	3	3	3
72	Pop1	2	4	2	2	3	3	3	4	4	4	1	3	4	3	2	2	4	4	1	1	2	4	2	4	3	4	2	4	2	2	1	1	1	1	3	1	4	4	2	2	4	4	4	4	3	3	3	3
73	Pop1	2	2	2	2	3	3	3	3	4	4	3	3	4	3	2	2	4	4	0	0	2	2	2	2	4	4	2	2	2	2	1	1	1	1	3	3	4	4	2	4	4	4	4	4	3	3	1	1
74	Pop1	2	2	2	2	3	3	3	3	4	4	3	3	3	3	2	2	4	4	1	1	2	2	4	4	4	4	2	2	2	2	1	1	1	1	3	3	4	4	2	2	4	4	4	4	3	3	1	3
75	Pop1	2	2	0	0	3	4	3	3	4	4	3	3	4	3	2	4	2	2	1	1	2	2	2	4	3	4	2	2	2	2	1	1	1	1	3	1	4	4	2	2	4	4	4	4	3	3	3	3
76	Pop1	2	2	2	4	3	3	3	3	3	4	3	3	4	3	2	2	4	4	1	4	2	4	2	2	3	3	2	2	2	2	1	1	1	1	3	1	4	4	2	2	4	4	4	2	1	3	3	3
77	Pop1	2	2	2	4	3	3	3	3	4	4	3	3	3	3	2	2	4	4	4	1	2	2	4	2	4	4	4	4	2	2	1	1	1	1	3	3	4	4	2	4	4	4	4	4	3	3	3	3
78	Pop1	2	2	2	2	3	3	3	3	4	4	3	3	4	3	2	2	4	4	1	1	4	2	4	2	4	4	2	2	2	2	1	1	1	1	3	1	4	4	2	2	4	4	4	4	3	3	1	3
79	Pop1	2	2	2	4	3	4	3	3	4	4	3	3	3	3	2	2	2	4	1	1	2	4	2	2	3	4	2	2	2	2	1	3	1	3	3	1	4	4	2	2	4	4	4	4	3	3	3	3
80	Pop1	2	2	2	2	3	3	3	4	4	4	3	3	4	3	2	2	4	4	1	1	2	2	2	2	4	4	4	4	2	2	1	1	1	1	3	3	1	4	2	4	4	4	4	4	3	3	3	3
81	Pop1	2	2	2	4	3	4	3	3	4	4	3	3	4	3	2	2	4	4	1	1	2	4	2	2	4	4	2	2	2	2	1	1	1	1	3	3	4	4	2	2	4	4	4	2	3	3	3	3
82	Pop1	2	4	2	4	3	3	3	3	3	4	3	3	4	3	2	2	4	4	1	4	2	4	2	4	4	4	2	2	2	2	1	1	1	1	3	1	4	4	2	2	4	4	2	2	1	1	1	3
83	Pop1	2	2	2	2	3	3	3	3	4	4	3	3	3	3	2	2	4	4	1	1	2	4	2	2	3	4	2	2	2	2	1	1	1	1	3	1	1	4	2	2	4	4	4	2	3	3	3	3
84	Pop1	4	4	2	2	3	4	3	3	4	4	3	3	4	3	2	2	4	4	1	1	2	4	2	4	3	4	2	2	2	2	1	3	1	3	3	1	1	4	2	4	4	4	4	2	1	3	3	3
85	Pop1	2	2	0	0	3	3	3	3	3	4	3	3	4	3	2	2	4	4	1	1	2	4	2	4	4	4	2	2	2	2	1	1	1	1	3	3	4	4	2	2	4	4	4	2	1	3	1	3
86	Pop1	2	2	2	4	3	3	3	3	4	4	3	3	4	3	2	2	4	4	1	1	2	2	4	4	3	4	2	2	2	2	1	1	1	1	1	1	4	4	2	2	4	4	2	2	1	3	1	1
87	Pop1	2	2	2	4	3	3	3	3	4	4	3	3	4	3	2	2	4	4	1	1	2	4	4	4	3	4	2	2	2	2	1	1	1	1	3	1	4	4	2	4	4	4	4	2	3	3	3	3
88	Pop1	2	2	2	4	3	3	3	3	3	4	3	3	4	3	2	2	4	4	1	4	2	2	2	4	4	4	2	2	2	2	1	1	1	1	3	1	4	4	2	2	4	4	2	2	1	1	3	3
89	Pop1	2	4	2	4	3	3	3	3	3	4	3	3	4	3	2	2	4	4	1	1	2	4	2	2	4	4	2	2	2	2	1	1	1	1	3	3	0	0	2	4	4	4	4	4	3	3	3	3
90	Pop1	2	2	2	2	3	3	3	3	3	4	3	3	4	3	2	2	4	4	1	4	2	4	2	2	3	4	2	2	2	2	1	1	1	1	3	1	4	4	2	4	4	4	2	2	1	1	1	3
91	Pop1	2	2	2	2	3	4	3	3	4	4	3	3	4	3	2	2	4	4	1	1	4	2	2	2	4	4	2	2	3	2	3	1	3	1	3	1	1	4	2	2	4	4	4	4	3	3	1	3
92	Pop1	4	2	4	4	3	4	3	3	4	4	3	3	4	4	2	2	4	4	4	1	4	4	4	2	3	4	2	2	3	2	1	1	1	1	3	3	4	4	2	2	4	4	4	4	3	3	3	3
93	Pop1	2	2	2	2	3	3	3	3	4	4	3	3	3	3	2	2	4	4	1	1	2	2	4	2	4	4	2	2	2	2	1	1	1	1	3	1	4	4	2	4	4	4	4	4	3	3	3	3
94	Pop1	2	4	2	4	3	3	3	4	4	4	3	3	3	3	2	2	4	4	1	1	2	2	2	4	4	4	2	2	2	2	1	3	1	3	3	3	1	4	2	2	4	4	4	4	3	3	3	3
95	Pop1	2	2	2	2	3	4	3	3	4	4	3	3	3	3	2	2	4	4	1	1	2	2	4	2	4	4	2	2	3	2	1	1	1	1	0	0	4	4	4	4	4	4	0	0	3	3	3	3
96	Pop1	4	2	2	2	3	3	3	3	4	4	1	3	4	3	2	2	2	2	4	1	2	2	4	2	4	4	2	2	2	2	3	1	3	1	3	3	4	4	2	2	4	4	4	4	3	3	3	3
[truncated: 146 more columns]
